# Supplementary material for: In vivo evidence that eIF3 stays bound to ribosomes elongating and terminating on short upstream ORFs to promote reinitiation
Source: Nucleic Acids Res. 2017 Jan 24;45(5):2658–74. doi: 10.1093/nar/gkx049 (PMC5389480; doi:10.1093/nar/gkx049)
Supplement: Supplementary Data [file gkx049_supplementary_data.zip]

Archive with 1 entries (1 files):
- nar-02906-a-2016-File009.pdf
